# Supplementary material for: Different amount of training affects body composition and performance in High-Intensity Functional Training participants
Source: PLoS One. 2020 Aug 20;15(8):e0237887. doi: 10.1371/journal.pone.0237887 (PMC7440620; doi:10.1371/journal.pone.0237887)
Supplement: S1 File — (CSV) [file pone.0237887.s001.csv]

participant number	group	AGE (y)	WEIGHT (kg)	HEIGHT (cm)	BMI	Crossfit Experience (y)	Training amount (h/w)	Fran score (s)	Lactate _ baseline (mmol/L)	Lactate _Fran (mmol/L)	Lactate_recovery (mmol/L)	Glucose_baseline (mg/dl)	Glucose_Fran (mg/dl)	Glucose_recovery (mg/dl)	Average Heart Rate_Fran (bpm)	WBTOT_BMD (g/cm2)	TRUNK_BMD (g/cm2)	TRUNK_FAT (g)	TRUNK_Percent_FAT	Whole-Body_FAT (g)	Whole-Body_Percent_FAT	Whole-Body_LSTM (g)	Arms_BMD (g/cm2)	Legs_BMD (g/cm2)	Appendicular_BMD (g/cm2)	appendicular_LSTM (g)	APPENDICULAR_FAT (g)	APPENDICULAR_Percent_FAT	APPENDICULAR_FMI (kg/m2)	Whole-Body_FMI (kg/m2)	Whole-Body_FFMI (kg/m2)	APPENDICULAR_FFMI (kg/m2)	Whole-Body_PercentLSTM	APPENDICULAR_Percent_LSTM
1	higher volume	35	77,1	172,9	25,79	2,5	10	293	1,9	17,2	15,7	72	87	77	167,59	1,42	1,2	3503,17	10,02	7943,88	10,4	65175,46	0,94	1,38	1,2	31511,65	3513,51	9,61	1,18	2,66	21,8	10,54	85,32	86,21
2	higher volume	29	75,4	173,3	25,11	2,5	12	265	1,1	16	14	60	65	113	183,45	1,16	0,93	3764,39	11,38	10611,42	14,18	61579,41	0,86	1,25	1,1	29848,08	5947	15,98	1,98	3,53	20,5	9,94	82,27	80,18
3	higher volume	28	81,6	178,4	25,64	1,5	14	243	1,4	17	16,9	80	82	114	162,24	1,21	0,96	3455,92	9	7571,13	9,39	70053,33	0,87	1,21	1,08	32332,34	3081,3	8,36	0,97	2,38	22,01	10,16	86,92	87,72
4	higher volume	28	89,3	180,6	27,38	2,5	12	268	1,2	18,3	16,3	60	120	105	173,67	1,2	0,95	4547,14	11,13	10585,28	11,94	75026,33	0,88	1,3	1,14	35841,56	4982,3	11,74	1,53	3,25	23	10,99	84,63	84,47
5	higher volume	27	80,2	173,2	26,73	2	12	189	1,7	11,8	11,4	53	107	77	168,87	1,22	1,11	3012,02	8,26	6864,42	8,65	69619,53	0,89	1,23	1,1	33309,53	2785,54	7,43	0,93	2,29	23,21	11,1	87,75	88,84
6	higher volume	22	84,5	177,5	26,82	3	12	350	2	11,3	10,3	55	72	63	175,6	1,19	0,99	5059,23	13,38	12263,58	14,65	68707,63	0,87	1,25	1,12	33488,95	6261,67	15,2	1,99	3,89	21,81	10,63	82,05	81,32
7	higher volume	27	86,8	182,7	26	3	12	280	1,9	15,1	14,4	64	88	106	179,05	1,29	0,97	3026,46	7,79	7942,16	9,24	74688,87	0,87	1,31	1,14	36145,28	3870,75	9,29	1,16	2,38	22,38	10,83	86,85	86,71
8	higher volume	31	87,1	180,5	26,73	3,5	18	179	3,5	11,8	10,6	59	49	70	157,26	1,43	1,2	3827,11	9,21	8508,79	9,81	74623,35	1,1	1,48	1,33	34618,71	3709,1	9,23	1,14	2,61	22,9	10,63	86,03	86,14
9	higher volume	29	70,5	170,1	24,37	2	12	179	1,8	15,8	13	92	156	135	188,09	1,44	1,35	4577,27	13,87	10152,11	14,41	57005,85	0,91	1,39	1,21	26177,01	4570,69	14,18	1,58	3,51	19,7	9,05	80,94	81,19
10	higher volume	28	79	172,5	26,55	3	12	183	2	16,3	15,7	98	91	112	185,85	1,19	1,07	4750,27	12,73	10743,88	13,65	65079,33	0,92	1,2	1,09	29954,77	5007,07	13,75	1,68	3,61	21,87	10,07	82,69	82,24
11	higher volume	28	91,5	173,9	30,26	3,5	10	168	0,8	13	15,4	74	106	118	185,46	1,37	1,14	6299,67	14,86	13444,67	14,83	73958,79	1,01	1,39	1,24	35404,29	6159,55	14,27	2,04	4,45	24,46	11,71	81,59	82
12	higher volume	24	83,8	171,9	28,36	1	10	208	3,7	15,8	13,8	70	41	69	183,89	1,26	1,05	5156,62	13,02	12158,9	14,59	68354,95	0,98	1,22	1,12	31218,81	5984,66	15,53	2,03	4,11	23,13	10,56	82	80,99
13	higher volume	34	79,1	179,8	24,47	3	10	311	3,2	13,7	11,7	65	116	114	157,26	1,39	1,07	2805,07	7,62	7208,73	9,19	67805,86	0,98	1,4	1,24	30955,21	3321,37	9,23	1,03	2,23	20,97	9,58	86,48	86,06
14	lower volume	25	73,8	181,7	22,35	2	6	392	1,6	15,4	10	61	95	120	179,38	1,13	0,9	3392,54	9,85	7165,74	9,88	62761,57	0,81	1,3	1,12	29595,32	2958,65	8,69	0,9	2,17	19,01	8,96	86,49	86,96
15	lower volume	27	66,3	172,5	22,28	1,5	9	273	1,7	13,7	11,3	93	142	154	175,52	1,13	0,91	2436,46	8,1	6451,33	9,8	56882,5	0,78	1,19	1,04	27150,11	3206,25	10,15	1,08	2,17	19,12	9,12	86,44	85,95
16	lower volume	28	73,2	175,8	23,68	1	6	408	2,1	15,9	15,1	56	118	120	182,35	1,26	1,01	5366,31	15,27	12309,26	16,95	57453,71	0,82	1,34	1,15	25071,89	5962,54	18,36	1,93	3,98	18,59	8,11	79,1	77,22
17	lower volume	27	66,2	172,2	22,33	1	7,5	400	1,9	10,9	10,6	70	71	98	169,82	1,1	0,86	4502,89	14,61	10208,36	15,49	53393,31	0,75	1,14	1	24661,72	4829,07	15,76	1,63	3,44	18,01	8,32	81,01	80,49
18	lower volume	36	79,7	180,6	24,44	2	8	332	0,9	14,9	14,4	81	124	109	160,08	1,16	0,99	5504,31	14,96	12982,96	16,44	63190,71	0,86	1,2	1,07	29250,8	6492,14	17,43	1,99	3,98	19,37	8,97	80	78,52
19	lower volume	28	67,8	174,6	22,24	1	6	349	1,1	17,9	12,4	63	112	109	178,88	1,19	0,87	3314,91	11,2	9287,93	13,85	55196,69	0,81	1,26	1,09	26482,68	5084,57	15,46	1,67	3,05	18,11	8,69	82,3	80,55
20	lower volume	25	83,5	186,9	23,9	1	6	278	1,5	17	15,9	68	91	84	185,61	1,15	0,98	4375,33	11,49	10514,41	12,78	68860,07	0,87	1,23	1,09	32832,31	5228,65	13,18	1,5	3,01	19,71	9,4	83,69	82,78
21	lower volume	29	81,7	173,8	27,05	1,5	8	340	4,8	10,1	11,5	72	49	84	175,43	1,34	1,1	4095,72	10,68	10256,05	12,64	67610,39	0,93	1,41	1,23	30950,69	5196,71	13,74	1,72	3,4	22,38	10,25	83,33	81,86
22	lower volume	29	78,8	180,4	24,21	3,5	8	456	2,1	14,6	12,1	104	108	136	171,44	1,28	1,06	5225,7	14,01	11689,68	14,89	63812,88	0,81	1,37	1,16	29139,3	5469,06	15,13	1,68	3,59	19,61	8,95	81,26	80,63
23	lower volume	23	78,1	174,6	25,62	3,5	8	282	2,4	14,1	14,8	53	69	71	193,71	1,21	1,06	6879,88	18,27	13115,96	16,86	61989,27	0,9	1,22	1,09	28928,61	5338,13	15,01	1,75	4,3	20,33	9,49	79,7	81,32
24	lower volume	30	71,9	172,5	24,16	2	8	626	2	16,1	13,2	96	92	112	178,36	1,26	0,91	5046,83	15,8	10824,09	15,18	57764,92	0,84	1,25	1,09	27745,91	4689,77	13,87	1,58	3,64	19,41	9,32	80,99	82,08
25	control higher volume	38	82,4	178,1	25,98											1,13	0,77	9258,29	23,48	18839,7	23,18	59844,49	0,82	1,13	1,01	27128,19	8680,41	23,34	2,74	5,94	18,87	8,55	73,63	72,95
26	control higher volume	33	83,9	181,8	25,38											1,54	1,36	7157,28	18,94	15316,23	18,55	63294,12	0,98	1,52	1,33	30254,24	7127	18,12	2,16	4,63	19,15	9,15	76,67	76,92
27	control higher volume	24	83,1	178,7	26,02											1,26	0,97	9222,16	24,01	19545,14	23,73	59695,98	0,76	1,32	1,11	27647,21	9264,77	24,07	2,9	6,12	18,69	8,66	72,48	71,82
28	control higher volume	32	92	181,2	28,02											1,3	0,98	9507,56	22,46	20358,49	22,17	68240,85	0,89	1,41	1,22	32355,41	9729,12	22,22	2,96	6,2	20,78	9,85	74,3	73,88
29	control higher volume	29	96,1	191	26,34											1,34	1,01	7335,59	16,55	15009,53	15,45	78473,68	0,89	1,45	1,24	38531,11	6557,45	13,94	1,8	4,11	21,51	10,56	80,76	81,88
30	control higher volume	25	88,8	183	26,52											1,29	1,16	7761,09	20,11	19093,41	21,53	66243	0,82	1,37	1,16	32453,89	10208,36	22,97	3,05	5,7	19,78	9,69	74,7	73,04
31	control higher volume	24	77	171	26,33											1,25	1,01	7056,74	19,6	15146,16	19,93	58030,38	0,85	1,34	1,16	26788,38	7204,25	20,31	2,46	5,18	19,85	9,16	76,35	75,52
32	control higher volume	35	90,7	183,6	26,91											1,06	0,81	10010,28	22,68	19408,29	21,7	67280,63	0,77	1,07	0,95	29938,68	8262,58	20,86	2,45	5,76	19,96	8,88	75,21	75,6
33	control higher volume	27	91,3	191,2	24,97											1,33	1,18	7919,94	18,49	17724,51	19,89	67778,05	0,86	1,49	1,26	31695,98	9127,43	21,34	2,5	4,85	18,54	8,67	76,07	74,09
34	control higher volume	29	98,1	192,5	26,47											1,46	1,27	9703,63	20,36	18466,53	18,83	75458,55	1,12	1,56	1,41	36140,55	8009,82	17,22	2,16	4,98	20,36	9,75	76,95	77,69
35	control higher volume	25	98,2	178,6	30,79											1,44	1,2	13042,43	27,83	24140,07	24,8	69562,91	0,94	1,47	1,27	32945,63	9987,52	22,33	3,13	7,57	21,81	10,33	71,47	73,64
36	control higher volume	21	96	184	28,36											1,41	1,18	7213,25	16,51	17094,56	18,01	73984,45	0,86	1,44	1,24	34881,98	8785,01	19,3	2,59	5,05	21,85	10,3	77,93	76,63
37	control higher volume	30	84,2	184	24,87											1,11	0,84	10099,05	24,54	19390,5	23,25	61243,73	0,76	1,25	1,06	27210,84	8225,93	22,27	2,43	5,73	18,09	8,04	73,42	73,67
38	control lower volume	24	75,8	185,4	22,05											1,15	0,98	4824,22	13,31	10306,21	13,69	62241,65	0,73	1,35	1,14	28416,66	4569,02	13,24	1,33	3	18,11	8,27	82,69	82,35
39	control lower volume	25	62	166	22,5											1,08	0,87	3330,62	11,82	8096,28	13,17	51097,06	0,73	1,12	0,96	24026,05	3951,26	13,55	1,43	2,94	18,54	8,72	83,11	82,38
40	control lower volume	27	81,8	186,2	23,59											1,24	0,95	4515,07	11,91	10918,37	13,36	67610,99	0,83	1,43	1,21	31555,32	5399,6	13,93	1,56	3,15	19,5	9,1	82,72	81,42
41	control lower volume	23	80,6	188,3	22,73											1,13	0,96	4978,43	13,81	12556,26	15,9	63469,81	0,79	1,24	1,07	30190,39	6697,77	17,38	1,89	3,54	17,9	8,51	80,37	78,36
42	control lower volume	36	83,5	182	25,21											1,19	0,97	9421,01	22,55	16974,92	20,34	63517,86	0,8	1,35	1,14	28922,2	6647,05	17,9	2,01	5,12	19,18	8,73	76,1	77,88
43	control lower volume	22	69,2	176,2	22,29											1,16	0,98	5242,41	16,18	10569,88	15,46	55147,59	0,76	1,22	1,05	25606,4	4405,64	14,07	1,42	3,4	17,76	8,25	80,64	81,78
44	control lower volume	23	91,3	194	24,26											1,24	1,11	5688,04	13,77	14463,76	16,08	72021,59	0,86	1,32	1,15	33783,37	7723,67	17,82	2,05	3,84	19,14	8,98	80,08	77,96
45	control lower volume	29	86,3	177,9	27,27											1,34	1,1	7490,51	20,05	16877,06	19,75	65472,79	0,92	1,55	1,31	32689,88	8365,64	19,56	2,64	5,33	20,69	10,33	76,64	76,42
46	control lower volume	25	80,8	182	24,39											1,31	1,17	6939,45	18,98	15566,26	19,48	61093,83	0,82	1,34	1,15	29063,56	7665,74	19,95	2,31	4,7	18,44	8,77	76,45	75,64
47	control lower volume	24	85	181,4	25,83											1,24	0,94	7584,33	19,11	15847,38	18,9	65045,82	0,81	1,3	1,12	30107,18	7215,61	18,6	2,19	4,82	19,77	9,15	77,56	77,6
48	control lower volume	34	75,9	177,9	23,98											1,17	0,85	5439,53	15,44	13209,35	17,37	60006,31	0,81	1,23	1,07	27306,69	6737,27	18,96	2,13	4,17	18,96	8,63	78,92	76,84
